# Supplementary material for: Liraglutide suppresses non-esterified free fatty acids and soluble vascular cell adhesion molecule-1 compared with metformin in patients with recent-onset type 2 diabetes
Source: Cardiovasc Diabetol. 2018 Apr 10;17:53. doi: 10.1186/s12933-018-0701-4 (PMC5891985; doi:10.1186/s12933-018-0701-4)
Supplement: Supplementary file 1 — Additional file 1: Table S1. Changes of plasma lipids and lipoprotein metabolism parameters before and after 8-week treatment with liraglutide and metfotmin. Table S2. Comparisons of body weight, plasma glucose and insulin secretion capacity before and after 8-week treatment between two groups. Table S3. Comparisons of sVCAM-1,sICAM-1,PAI-1 levels before and after 8-week treatment between two groups. Table S4. Spearman rank correlations in ΔNEFA with ΔsVCAM-1, ΔAUCins and ΔI30/ΔG30 after 8-week treatment. [file 12933_2018_701_MOESM1_ESM.zip]

Archive with 4 entries (4 files):
- Table S4.doc
- Table S3.doc
- Table S2.doc
- TableS1.doc
